# Supplementary material for: REDIportal: toward an integrated view of the A-to-I editing
Source: Nucleic Acids Res. 2024 Nov 26;53(D1):D233–42. doi: 10.1093/nar/gkae1083 (PMC11701558; doi:10.1093/nar/gkae1083)
Supplement: gkae1083_Supplemental_Files [file gkae1083_supplemental_files.zip]

Archive with 2 entries (2 files):
- REDIportal Supplementary File.pdf
- Supplementary Table 2.xlsx
