# Supplementary material for: REDIportal: toward an integrated view of the A-to-I editing
Source: Nucleic Acids Res. 2024 Nov 26;53(D1):D233–42. doi: 10.1093/nar/gkae1083 (PMC11701558; doi:10.1093/nar/gkae1083)
Supplement: gkae1083_Supplemental_Files [file gkae1083_supplemental_files.zip › Supplementary Table 2.xlsx]

## Sheet: Sheet1
Supplementary Table 2. MS evidence of A-to-I mediated amino acid substitutions from new updated re-analysis 1.2 using the 1mod_per_peptide_plus search database.
Dataset	Dataset link to PRIDE	TISSUE	NUMBER_OF_EDITSITES	EDIT_POS_on_PSM	AtoI_DB_VERSION	PRIDE USI	USI link to PRIDE	Manual verification of USI	Sequence	Replaced amino acid	Length	Modifications	Modified sequence	Oxidation (M) Probabilities	Oxidation (M) Score Diffs	Acetyl (Protein N-term)	Oxidation (M)	Missed cleavages	Proteins	Gene	Chrom	Position	RefAllele	UserRefAllele	variantAllele	Strand	GeneName	EnsG	UniProt	EnsP	EnsT	IsCanonical	IsoformPosition	CodonPosition	RefCodon	varCodon	RefAA	varAA	Consequence	Leading proteins	Leading razor protein	Type	Raw file	Fraction	Experiment	MS/MS m/z	Charge	m/z	Mass
PXD010154	https://www.ebi.ac.uk/pride/archive/projects/PXD010154	AdrenalGland	1	7	1mod_per_peptide_plus	mzspec:PXD010154:01524_D01_P015424_S00_N04_R1:scan:28092:ASQSVSGYLAWYQQKPGQAPR/3	https://www.ebi.ac.uk/pride/archive/usi?usi=mzspec:PXD010154:01524_D01_P015424_S00_N04_R1:scan:28092:ASQSVSGYLAWYQQKPGQAPR/3	Good	ASQSVSGYLAWYQQKPGQAPR	S > G	21	Unmodified	_ASQSVSGYLAWYQQKPGQAPR_			0	0	1	sp|P04433|KV311_HUMAN|Peptide_2_Editpos:13_var:8;sp|P04433|KV311_HUMAN|Peptide_3_Editpos:7_var:6;sp|P04433|KV311_HUMAN|Peptide_1_Editpos:51_var:10	IGKV3-11	chr2	89027365	T	T	C	-	IGKV3-11	ENSG00000241351.3	P04433	ENSP00000420118.1	ENST00000483158.1	y	51	1	Agc	Ggc	Ser	Gly	missense	sp|P04433|KV311_HUMAN|Peptide_2_Editpos:13_var:8	sp|P04433|KV311_HUMAN|Peptide_2_Editpos:13_var:8	MSMS	01524_D01_P015424_S00_N04_R1	4	Trypsin_Healthy_adrenal gland_adrenal gland	774.725	3	774.726	2321.16
PXD010154	https://www.ebi.ac.uk/pride/archive/projects/PXD010154	Colon	1	19	1mod_per_peptide_plus	mzspec:PXD010154:01075_B04_P010693_S00_N26_R1:scan:24015:[Acetyl]YARWFQQKPGQAPVLVIYEDSER/5	https://www.ebi.ac.uk/pride/archive/usi?usi=mzspec:PXD010154:01075_B04_P010693_S00_N26_R1:scan:24015:[Acetyl]YARWFQQKPGQAPVLVIYEDSER/5	Ok	YARWFQQKPGQAPVLVIYEDSER	K > E	23	Acetyl (Protein N-term)	_(Acetyl (Protein N-term))YARWFQQKPGQAPVLVIYEDSER_			1	0	2	sp|P01718|LV327_HUMAN|Peptide_4_Editpos:19_var:4	IGLV3-27	chr22	22668669	A	A	G	+	IGLV3-27	ENSG00000211658.2	P01718	ENSP00000374839.2	ENST00000390304.2	y	68	1	Aaa	Gaa	Lys	Glu	missense	sp|P01718|LV327_HUMAN|Peptide_4_Editpos:19_var:4	sp|P01718|LV327_HUMAN|Peptide_4_Editpos:19_var:4	MULTI-SECPEP	01075_B04_P010693_S00_N26_R1	26	Trypsin_Healthy_colon_colon	564.53	5	565.291	2821.42
PXD010154	https://www.ebi.ac.uk/pride/archive/projects/PXD010154	Esophagus	1	1	1mod_per_peptide_plus	mzspec:PXD010154:01295_C02_P013198_S00_N11_R1:scan:7710:[Acetyl]CLM[Oxidation]KLNSDGSHSKGDGIPDR/4	https://www.ebi.ac.uk/pride/archive/usi?usi=mzspec:PXD010154:01295_C02_P013198_S00_N11_R1:scan:7710:[Acetyl]CLM[Oxidation]KLNSDGSHSKGDGIPDR/4	Ok	CLMKLNSDGSHSKGDGIPDR	Y > C	20	Acetyl (Protein N-term),Oxidation (M)	_(Acetyl (Protein N-term))CLM(Oxidation (M))KLNSDGSHSKGDGIPDR_	CLM(1)KLNSDGSHSKGDGIPDR	CLM(73)KLNSDGSHSKGDGIPDR	1	1	2	sp|A0A075B6H9|LV469_HUMAN|Peptide_4_Editpos:1_var:2	IGLV4-69	chr22	22031310	A	A	G	+	IGLV4-69	ENSG00000211637.2	A0A075B6H9	ENSP00000374817.2	ENST00000390282.2	y	66	2	uAc	uGc	Tyr	Cys	missense	sp|A0A075B6H9|LV469_HUMAN|Peptide_4_Editpos:1_var:2	sp|A0A075B6H9|LV469_HUMAN|Peptide_4_Editpos:1_var:2	MULTI-SECPEP	01295_C02_P013198_S00_N11_R1	11	Trypsin_Healthy_esophagus_esophagus	561.927	4	562.014	2244.03
PXD010154	https://www.ebi.ac.uk/pride/archive/projects/PXD010154	Heart	1	3	1mod_per_peptide_plus	mzspec:PXD010154:01296_C02_P013201_S00_N11_R1:scan:5236:[Acetyl]EKGM[Oxidation]ASM[Oxidation]KEEFTR/4	https://www.ebi.ac.uk/pride/archive/usi?usi=mzspec:PXD010154:01296_C02_P013201_S00_N11_R1:scan:5236:[Acetyl]EKGM[Oxidation]ASM[Oxidation]KEEFTR/4	Ok	EKGMASMKEEFTR	E > G	13	Acetyl (Protein N-term),2 Oxidation (M)	_(Acetyl (Protein N-term))EKGM(Oxidation (M))ASM(Oxidation (M))KEEFTR_	EKGM(1)ASM(1)KEEFTR	EKGM(55)ASM(55)KEEFTR	1	2	2	sp|P12883|MYH7_HUMAN|Peptide_111_Editpos:3_var:3	MYH7	chr14	23424905	T	T	C	-	MYH7	ENSG00000092054.13	P12883	ENSP00000347507.3	ENST00000355349.4	y	848	2	gAg	gGg	Glu	Gly	missense	sp|P12883|MYH7_HUMAN|Peptide_111_Editpos:3_var:3	sp|P12883|MYH7_HUMAN|Peptide_111_Editpos:3_var:3	MULTI-MSMS	01296_C02_P013201_S00_N11_R1	11	Trypsin_Healthy_heart_heart	405.187	4	405.187	1616.72
PXD010154	https://www.ebi.ac.uk/pride/archive/projects/PXD010154	Heart	1	7	1mod_per_peptide_plus	mzspec:PXD010154:01296_H03_P013201_S00_N23_R1:scan:29058:TKHRLQDEIEDLM[Oxidation]VDVER/2	https://www.ebi.ac.uk/pride/archive/usi?usi=mzspec:PXD010154:01296_H03_P013201_S00_N23_R1:scan:29058:TKHRLQDEIEDLM[Oxidation]VDVER/2	Good	TKHRLQDEIEDLMVDVER	N > D	18	Oxidation (M)	_TKHRLQDEIEDLM(Oxidation (M))VDVER_	TKHRLQDEIEDLM(1)VDVER	TKHRLQDEIEDLM(70)VDVER	0	1	2	sp|P12883|MYH7_HUMAN|Peptide_217_Editpos:7_var:3	MYH7	chr14	23417589	T	T	C	-	MYH7	ENSG00000092054.13	P12883	ENSP00000347507.3	ENST00000355349.4	y	1423	1	Aau	Gau	Asn	Asp	missense	sp|P12883|MYH7_HUMAN|Peptide_217_Editpos:7_var:3	sp|P12883|MYH7_HUMAN|Peptide_217_Editpos:7_var:3	MSMS	01296_H03_P013201_S00_N23_R1	23	Trypsin_Healthy_heart_heart	1121.56	2	1121.56	2241.11
PXD010154	https://www.ebi.ac.uk/pride/archive/projects/PXD010154	Prostate	1	10	1mod_per_peptide_plus	mzspec:PXD010154:01344_D01_P013675_S00_N04_R1:scan:12517:[Acetyl]HVIGLQM[Oxidation]GSSRGASQAGMTGYGR/4	https://www.ebi.ac.uk/pride/archive/usi?usi=mzspec:PXD010154:01344_D01_P013675_S00_N04_R1:scan:12517:[Acetyl]HVIGLQM[Oxidation]GSSRGASQAGMTGYGR/4	Good	HVIGLQMGSSRGASQAGMTGYGR	N > S	23	Acetyl (Protein N-term),Oxidation (M)	_(Acetyl (Protein N-term))HVIGLQM(Oxidation (M))GSSRGASQAGMTGYGR_	HVIGLQM(1)GSSRGASQAGMTGYGR	HVIGLQM(40)GSSRGASQAGM(-40)TGYGR	1	1	1	tr|H0YCU9|H0YCU9_HUMAN|Peptide_17_Editpos:10_var:3;tr|H0YCU9|H0YCU9_HUMAN|Peptide_16_Editpos:21_var:5	TAGLN	chr11	117204298	A	A	G	+	TAGLN	ENSG00000149591.17	H0YCU9	ENSP00000432380.1	ENST00000529622.1	n	132	2	aAc	aGc	Asn	Ser	missense	tr|H0YCU9|H0YCU9_HUMAN|Peptide_17_Editpos:10_var:3	tr|H0YCU9|H0YCU9_HUMAN|Peptide_17_Editpos:10_var:3	MULTI-MSMS	01344_D01_P013675_S00_N04_R1	4	Trypsin_Healthy_prostate_prostate	595.79	4	595.538	2378.12
PXD010154	https://www.ebi.ac.uk/pride/archive/projects/PXD010154	SalivaryGland	1	8	1mod_per_peptide_plus	mzspec:PXD010154:01501_C04_P015161_S00_N27_R1:scan:37996:[Acetyl]SKIAEYM[Oxidation]DHLIDIGVAGFR/3	https://www.ebi.ac.uk/pride/archive/usi?usi=mzspec:PXD010154:01501_C04_P015161_S00_N27_R1:scan:37996:[Acetyl]SKIAEYM[Oxidation]DHLIDIGVAGFR/3	Good	SKIAEYMDHLIDIGVAGFR	N > D	19	Acetyl (Protein N-term),Oxidation (M)	_(Acetyl (Protein N-term))SKIAEYM(Oxidation (M))DHLIDIGVAGFR_	SKIAEYM(1)DHLIDIGVAGFR	SKIAEYM(60)DHLIDIGVAGFR	1	1	1	sp|P19961-2|AMY2B_HUMAN|Peptide_18_Editpos:12_var:5;sp|P19961-2|AMY2B_HUMAN|Peptide_19_Editpos:8_var:4	AMY2B	chr1	103573789	A	A	G	+	AMY2B	ENSG00000240038.7	P19961-2	ENSP00000433347.1	ENST00000477657.5	n	199	1	Aau	Gau	Asn	Asp	missense	sp|P19961-2|AMY2B_HUMAN|Peptide_18_Editpos:12_var:5	sp|P19961-2|AMY2B_HUMAN|Peptide_18_Editpos:12_var:5	MSMS	01501_C04_P015161_S00_N27_R1	27	Trypsin_Healthy_salivary gland_salivary gland	731.71	3	731.705	2192.09
PXD010154	https://www.ebi.ac.uk/pride/archive/projects/PXD010154	SmoothMuscle	1	10	1mod_per_peptide_plus	mzspec:PXD010154:01323_D01_P013562_S00_N04_R1:scan:15878:[Acetyl]HVIGLQM[Oxidation]GSSRGASQAGMTGYGR/4	https://www.ebi.ac.uk/pride/archive/usi?usi=mzspec:PXD010154:01323_D01_P013562_S00_N04_R1:scan:15878:[Acetyl]HVIGLQM[Oxidation]GSSRGASQAGMTGYGR/4	Ok	HVIGLQMGSSRGASQAGMTGYGR	N > S	23	Acetyl (Protein N-term),Oxidation (M)	_(Acetyl (Protein N-term))HVIGLQM(Oxidation (M))GSSRGASQAGMTGYGR_	HVIGLQM(1)GSSRGASQAGMTGYGR	HVIGLQM(57)GSSRGASQAGM(-57)TGYGR	1	1	1	tr|H0YCU9|H0YCU9_HUMAN|Peptide_17_Editpos:10_var:3;tr|H0YCU9|H0YCU9_HUMAN|Peptide_16_Editpos:21_var:5	TAGLN	chr11	117204298	A	A	G	+	TAGLN	ENSG00000149591.17	H0YCU9	ENSP00000432380.1	ENST00000529622.1	n	132	2	aAc	aGc	Asn	Ser	missense	tr|H0YCU9|H0YCU9_HUMAN|Peptide_17_Editpos:10_var:3	tr|H0YCU9|H0YCU9_HUMAN|Peptide_17_Editpos:10_var:3	MULTI-MSMS	01323_D01_P013562_S00_N04_R1	4	Trypsin_Healthy_smooth muscle_smooth muscle	595.542	4	595.538	2378.12
PXD015079	https://www.ebi.ac.uk/pride/archive/projects/PXD015079	Brain	1	9	1mod_per_peptide_plus	mzspec:PXD015079:190319-Labrie-3512-PFCX:scan:21238:[Acetyl]GLEWVANIR/3	https://www.ebi.ac.uk/pride/archive/usi?usi=mzspec:PXD015079:190319-Labrie-3512-PFCX:scan:21238:[Acetyl]GLEWVANIR/3	Ok	GLEWVANIR	K > R	9	Acetyl (Protein N-term)	_(Acetyl (Protein N-term))GLEWVANIR_			1	0	0	sp|P01780|HV307_HUMAN|Peptide_3_Editpos:14_var:17;sp|P01780|HV307_HUMAN|Peptide_4_Editpos:9_var:20;sp|P01780|HV307_HUMAN|Peptide_2_Editpos:33_var:19	IGHV3-7	chr14	106062290	T	T	C	-	IGHV3-7	ENSG00000211938.2	P01780	ENSP00000375007.2	ENST00000390598.2	y	71	2	aAg	aGg	Lys	Arg	missense	sp|P01780|HV307_HUMAN|Peptide_3_Editpos:14_var:17	sp|P01780|HV307_HUMAN|Peptide_3_Editpos:14_var:17	MSMS	190319-Labrie-3512-PFCX	1	Normal_Perfrontal_Cortex_3	367.205	3	367.201	1098.58
PXD015079	https://www.ebi.ac.uk/pride/archive/projects/PXD015079	VermiformAppendix	1	7	1mod_per_peptide_plus	mzspec:PXD015079:190319-Labrie-3454-APP:scan:10364:LTVSSLR/2	https://www.ebi.ac.uk/pride/archive/usi?usi=mzspec:PXD015079:190319-Labrie-3454-APP:scan:10364:LTVSSLR/2	Ok	LTVSSLR	Q > R	7	Unmodified	_LTVSSLR_			0	0	0	tr|H0Y5C6|H0Y5C6_HUMAN|Peptide_21_Editpos:31_var:3	FLNA	chrX	154351582	T	T	C	-	FLNA	ENSG00000196924.19	H0Y5C6	ENSP00000397824.1	ENST00000444578.1	n	281	2	cAg	cGg	Gln	Arg	missense	tr|H0Y5C6|H0Y5C6_HUMAN|Peptide_21_Editpos:31_var:3	tr|H0Y5C6|H0Y5C6_HUMAN|Peptide_21_Editpos:31_var:3	MULTI-MSMS	190319-Labrie-3454-APP	1	Normal_Vermiform_Appendix_2	388.239	2	388.237	774.46
PXD004332	https://www.ebi.ac.uk/pride/archive/projects/PXD004332	Brain	1	-1	1mod_per_peptide_plus	mzspec:PXD004332:PG_Ingel_25:scan:15340:AMGIMNSFVNDIFER/2	https://www.ebi.ac.uk/pride/archive/usi?usi=mzspec:PXD004332:PG_Ingel_25:scan:15340:AMGIMNSFVNDIFER/2	Ok	AMGIMNSFVNDIFER	K > R	15	2 Oxidation (M)	_AM(Oxidation (M))GIM(Oxidation (M))NSFVNDIFER_	AM(1)GIM(1)NSFVNDIFER	AM(250)GIM(250)NSFVNDIFER	0	2	0	sp|P58876|H2B1D_HUMAN|Peptide_18_Editpos:NA_var:1;sp|Q8N257|H2B3B_HUMAN|Peptide_18_Editpos:NA_var:1;sp|Q99879|H2B1M_HUMAN|Peptide_17_Editpos:NA_var:1;sp|O60814|H2B1K_HUMAN|Peptide_17_Editpos:NA_var:1;sp|Q8N257|H2B3B_HUMAN|Peptide_17_Editpos:NA_var:1;sp|Q16778|H2B2E_HUMAN|Peptide_17_Editpos:NA_var:1;sp|Q16778|H2B2E_HUMAN|Peptide_17_Editpos:3_var:5;sp|P62807|H2B1C_HUMAN|Peptide_17_Editpos:NA_var:1;…	H2BC5	chr1	149886468	T	T	C	-	H2BC21	ENSG00000184678.11	Q16778	ENSP00000358151.2	ENST00000369155.4	y	58	2	aAg	aGg	Lys	Arg	missense	sp|P58876|H2B1D_HUMAN|Peptide_18_Editpos:NA_var:1;sp|Q16778|H2B2E_HUMAN|Peptide_17_Editpos:14_var:4	sp|P58876|H2B1D_HUMAN|Peptide_18_Editpos:NA_var:1	MULTI-MSMS	PG_Ingel_25	25	In gel digestion	888.909	2	888.408	1774.8
PXD004332	https://www.ebi.ac.uk/pride/archive/projects/PXD004332	Brain	1	-1	1mod_per_peptide_plus	mzspec:PXD004332:PG_Ingel_25:scan:15390:AMGIMNSFVNDIFER/3	https://www.ebi.ac.uk/pride/archive/usi?usi=mzspec:PXD004332:PG_Ingel_25:scan:15390:AMGIMNSFVNDIFER/3	Ok	AMGIMNSFVNDIFER	K > R	15	2 Oxidation (M)	_AM(Oxidation (M))GIM(Oxidation (M))NSFVNDIFER_	AM(1)GIM(1)NSFVNDIFER	AM(110)GIM(110)NSFVNDIFER	0	2	0	sp|P58876|H2B1D_HUMAN|Peptide_18_Editpos:NA_var:1;sp|Q8N257|H2B3B_HUMAN|Peptide_18_Editpos:NA_var:1;sp|Q99879|H2B1M_HUMAN|Peptide_17_Editpos:NA_var:1;sp|O60814|H2B1K_HUMAN|Peptide_17_Editpos:NA_var:1;sp|Q8N257|H2B3B_HUMAN|Peptide_17_Editpos:NA_var:1;sp|Q16778|H2B2E_HUMAN|Peptide_17_Editpos:NA_var:1;sp|Q16778|H2B2E_HUMAN|Peptide_17_Editpos:3_var:5;sp|P62807|H2B1C_HUMAN|Peptide_17_Editpos:NA_var:1;…	H2BC5	chr1	149886468	T	T	C	-	H2BC21	ENSG00000184678.11	Q16778	ENSP00000358151.2	ENST00000369155.4	y	58	2	aAg	aGg	Lys	Arg	missense	sp|P58876|H2B1D_HUMAN|Peptide_18_Editpos:NA_var:1;sp|Q16778|H2B2E_HUMAN|Peptide_17_Editpos:14_var:4	sp|P58876|H2B1D_HUMAN|Peptide_18_Editpos:NA_var:1	MULTI-MSMS	PG_Ingel_25	25	In gel digestion	592.608	3	592.608	1774.8
PXD004332	https://www.ebi.ac.uk/pride/archive/projects/PXD004332	Brain	1	-1	1mod_per_peptide_plus	mzspec:PXD004332:PG_Ingel_25:scan:16639:AMGIMNSFVNDIFER/2	https://www.ebi.ac.uk/pride/archive/usi?usi=mzspec:PXD004332:PG_Ingel_25:scan:16639:AMGIMNSFVNDIFER/2	Ok	AMGIMNSFVNDIFER	K > R	15	2 Oxidation (M)	_AM(Oxidation (M))GIM(Oxidation (M))NSFVNDIFER_	AM(1)GIM(1)NSFVNDIFER	AM(170)GIM(170)NSFVNDIFER	0	2	0	sp|P58876|H2B1D_HUMAN|Peptide_18_Editpos:NA_var:1;sp|Q8N257|H2B3B_HUMAN|Peptide_18_Editpos:NA_var:1;sp|Q99879|H2B1M_HUMAN|Peptide_17_Editpos:NA_var:1;sp|O60814|H2B1K_HUMAN|Peptide_17_Editpos:NA_var:1;sp|Q8N257|H2B3B_HUMAN|Peptide_17_Editpos:NA_var:1;sp|Q16778|H2B2E_HUMAN|Peptide_17_Editpos:NA_var:1;sp|Q16778|H2B2E_HUMAN|Peptide_17_Editpos:3_var:5;sp|P62807|H2B1C_HUMAN|Peptide_17_Editpos:NA_var:1;…	H2BC5	chr1	149886468	T	T	C	-	H2BC21	ENSG00000184678.11	Q16778	ENSP00000358151.2	ENST00000369155.4	y	58	2	aAg	aGg	Lys	Arg	missense	sp|P58876|H2B1D_HUMAN|Peptide_18_Editpos:NA_var:1;sp|Q16778|H2B2E_HUMAN|Peptide_17_Editpos:14_var:4	sp|P58876|H2B1D_HUMAN|Peptide_18_Editpos:NA_var:1	MULTI-SECPEP	PG_Ingel_25	25	In gel digestion	888.91	2	888.408	1774.8
PXD004332	https://www.ebi.ac.uk/pride/archive/projects/PXD004332	Brain	1	-1	1mod_per_peptide_plus	mzspec:PXD004332:Pin_bRPLC_6_Fusion:scan:10535:AMGIMNSFVNDIFER/2	https://www.ebi.ac.uk/pride/archive/usi?usi=mzspec:PXD004332:Pin_bRPLC_6_Fusion:scan:10535:AMGIMNSFVNDIFER/2	Ok	AMGIMNSFVNDIFER	K > R	15	2 Oxidation (M)	_AM(Oxidation (M))GIM(Oxidation (M))NSFVNDIFER_	AM(1)GIM(1)NSFVNDIFER	AM(170)GIM(170)NSFVNDIFER	0	2	0	sp|P58876|H2B1D_HUMAN|Peptide_18_Editpos:NA_var:1;sp|Q8N257|H2B3B_HUMAN|Peptide_18_Editpos:NA_var:1;sp|Q99879|H2B1M_HUMAN|Peptide_17_Editpos:NA_var:1;sp|O60814|H2B1K_HUMAN|Peptide_17_Editpos:NA_var:1;sp|Q8N257|H2B3B_HUMAN|Peptide_17_Editpos:NA_var:1;sp|Q16778|H2B2E_HUMAN|Peptide_17_Editpos:NA_var:1;sp|Q16778|H2B2E_HUMAN|Peptide_17_Editpos:3_var:5;sp|P62807|H2B1C_HUMAN|Peptide_17_Editpos:NA_var:1;…	H2BC5	chr1	149886468	T	T	C	-	H2BC21	ENSG00000184678.11	Q16778	ENSP00000358151.2	ENST00000369155.4	y	58	2	aAg	aGg	Lys	Arg	missense	sp|P58876|H2B1D_HUMAN|Peptide_18_Editpos:NA_var:1;sp|Q16778|H2B2E_HUMAN|Peptide_17_Editpos:14_var:4	sp|P58876|H2B1D_HUMAN|Peptide_18_Editpos:NA_var:1	MULTI-MSMS	Pin_bRPLC_6_Fusion	43	In solution digestion 1000 microgram fraction	888.409	2	888.408	1774.8
PXD004332	https://www.ebi.ac.uk/pride/archive/projects/PXD004332	Brain	1	-1	1mod_per_peptide_plus	mzspec:PXD004332:Pin_bRPLC_10_Fusion:scan:12720:AMGIMNSFVNDIFER/2	https://www.ebi.ac.uk/pride/archive/usi?usi=mzspec:PXD004332:Pin_bRPLC_10_Fusion:scan:12720:AMGIMNSFVNDIFER/2	Ok	AMGIMNSFVNDIFER	K > R	15	2 Oxidation (M)	_AM(Oxidation (M))GIM(Oxidation (M))NSFVNDIFER_	AM(1)GIM(1)NSFVNDIFER	AM(180)GIM(180)NSFVNDIFER	0	2	0	sp|P58876|H2B1D_HUMAN|Peptide_18_Editpos:NA_var:1;sp|Q8N257|H2B3B_HUMAN|Peptide_18_Editpos:NA_var:1;sp|Q99879|H2B1M_HUMAN|Peptide_17_Editpos:NA_var:1;sp|O60814|H2B1K_HUMAN|Peptide_17_Editpos:NA_var:1;sp|Q8N257|H2B3B_HUMAN|Peptide_17_Editpos:NA_var:1;sp|Q16778|H2B2E_HUMAN|Peptide_17_Editpos:NA_var:1;sp|Q16778|H2B2E_HUMAN|Peptide_17_Editpos:3_var:5;sp|P62807|H2B1C_HUMAN|Peptide_17_Editpos:NA_var:1;…	H2BC5	chr1	149886468	T	T	C	-	H2BC21	ENSG00000184678.11	Q16778	ENSP00000358151.2	ENST00000369155.4	y	58	2	aAg	aGg	Lys	Arg	missense	sp|P58876|H2B1D_HUMAN|Peptide_18_Editpos:NA_var:1;sp|Q16778|H2B2E_HUMAN|Peptide_17_Editpos:14_var:4	sp|P58876|H2B1D_HUMAN|Peptide_18_Editpos:NA_var:1	MULTI-MSMS	Pin_bRPLC_10_Fusion	47	In solution digestion 1000 microgram fraction	888.906	2	888.408	1774.8
PXD004332	https://www.ebi.ac.uk/pride/archive/projects/PXD004332	Brain	1	-1	1mod_per_peptide_plus	mzspec:PXD004332:Pin_bRPLC_12_Fusion:scan:15123:AMGIMNSFVNDIFER/2	https://www.ebi.ac.uk/pride/archive/usi?usi=mzspec:PXD004332:Pin_bRPLC_12_Fusion:scan:15123:AMGIMNSFVNDIFER/2	Ok	AMGIMNSFVNDIFER	K > R	15	2 Oxidation (M)	_AM(Oxidation (M))GIM(Oxidation (M))NSFVNDIFER_	AM(1)GIM(1)NSFVNDIFER	AM(170)GIM(170)NSFVNDIFER	0	2	0	sp|P58876|H2B1D_HUMAN|Peptide_18_Editpos:NA_var:1;sp|Q8N257|H2B3B_HUMAN|Peptide_18_Editpos:NA_var:1;sp|Q99879|H2B1M_HUMAN|Peptide_17_Editpos:NA_var:1;sp|O60814|H2B1K_HUMAN|Peptide_17_Editpos:NA_var:1;sp|Q8N257|H2B3B_HUMAN|Peptide_17_Editpos:NA_var:1;sp|Q16778|H2B2E_HUMAN|Peptide_17_Editpos:NA_var:1;sp|Q16778|H2B2E_HUMAN|Peptide_17_Editpos:3_var:5;sp|P62807|H2B1C_HUMAN|Peptide_17_Editpos:NA_var:1;…	H2BC5	chr1	149886468	T	T	C	-	H2BC21	ENSG00000184678.11	Q16778	ENSP00000358151.2	ENST00000369155.4	y	58	2	aAg	aGg	Lys	Arg	missense	sp|P58876|H2B1D_HUMAN|Peptide_18_Editpos:NA_var:1;sp|Q16778|H2B2E_HUMAN|Peptide_17_Editpos:14_var:4	sp|P58876|H2B1D_HUMAN|Peptide_18_Editpos:NA_var:1	MULTI-MSMS	Pin_bRPLC_12_Fusion	49	In solution digestion 1000 microgram fraction	888.408	2	888.408	1774.8
PXD004332	https://www.ebi.ac.uk/pride/archive/projects/PXD004332	Brain	1	-1	1mod_per_peptide_plus	mzspec:PXD004332:Pin_bRPLC_14_Fusion:scan:12864:AMGIMNSFVNDIFER/2	https://www.ebi.ac.uk/pride/archive/usi?usi=mzspec:PXD004332:Pin_bRPLC_14_Fusion:scan:12864:AMGIMNSFVNDIFER/2	Ok	AMGIMNSFVNDIFER	K > R	15	2 Oxidation (M)	_AM(Oxidation (M))GIM(Oxidation (M))NSFVNDIFER_	AM(1)GIM(1)NSFVNDIFER	AM(220)GIM(220)NSFVNDIFER	0	2	0	sp|P58876|H2B1D_HUMAN|Peptide_18_Editpos:NA_var:1;sp|Q8N257|H2B3B_HUMAN|Peptide_18_Editpos:NA_var:1;sp|Q99879|H2B1M_HUMAN|Peptide_17_Editpos:NA_var:1;sp|O60814|H2B1K_HUMAN|Peptide_17_Editpos:NA_var:1;sp|Q8N257|H2B3B_HUMAN|Peptide_17_Editpos:NA_var:1;sp|Q16778|H2B2E_HUMAN|Peptide_17_Editpos:NA_var:1;sp|Q16778|H2B2E_HUMAN|Peptide_17_Editpos:3_var:5;sp|P62807|H2B1C_HUMAN|Peptide_17_Editpos:NA_var:1;…	H2BC5	chr1	149886468	T	T	C	-	H2BC21	ENSG00000184678.11	Q16778	ENSP00000358151.2	ENST00000369155.4	y	58	2	aAg	aGg	Lys	Arg	missense	sp|P58876|H2B1D_HUMAN|Peptide_18_Editpos:NA_var:1;sp|Q16778|H2B2E_HUMAN|Peptide_17_Editpos:14_var:4	sp|P58876|H2B1D_HUMAN|Peptide_18_Editpos:NA_var:1	MULTI-MSMS	Pin_bRPLC_14_Fusion	51	In solution digestion 1000 microgram fraction	888.408	2	888.408	1774.8
PXD004332	https://www.ebi.ac.uk/pride/archive/projects/PXD004332	Brain	1	-1	1mod_per_peptide_plus	mzspec:PXD004332:Pin_bRPLC_15_Fusion:scan:14365:AMGIMNSFVNDIFER/2	https://www.ebi.ac.uk/pride/archive/usi?usi=mzspec:PXD004332:Pin_bRPLC_15_Fusion:scan:14365:AMGIMNSFVNDIFER/2	Ok	AMGIMNSFVNDIFER	K > R	15	2 Oxidation (M)	_AM(Oxidation (M))GIM(Oxidation (M))NSFVNDIFER_	AM(1)GIM(1)NSFVNDIFER	AM(200)GIM(200)NSFVNDIFER	0	2	0	sp|P58876|H2B1D_HUMAN|Peptide_18_Editpos:NA_var:1;sp|Q8N257|H2B3B_HUMAN|Peptide_18_Editpos:NA_var:1;sp|Q99879|H2B1M_HUMAN|Peptide_17_Editpos:NA_var:1;sp|O60814|H2B1K_HUMAN|Peptide_17_Editpos:NA_var:1;sp|Q8N257|H2B3B_HUMAN|Peptide_17_Editpos:NA_var:1;sp|Q16778|H2B2E_HUMAN|Peptide_17_Editpos:NA_var:1;sp|Q16778|H2B2E_HUMAN|Peptide_17_Editpos:3_var:5;sp|P62807|H2B1C_HUMAN|Peptide_17_Editpos:NA_var:1;…	H2BC5	chr1	149886468	T	T	C	-	H2BC21	ENSG00000184678.11	Q16778	ENSP00000358151.2	ENST00000369155.4	y	58	2	aAg	aGg	Lys	Arg	missense	sp|P58876|H2B1D_HUMAN|Peptide_18_Editpos:NA_var:1;sp|Q16778|H2B2E_HUMAN|Peptide_17_Editpos:14_var:4	sp|P58876|H2B1D_HUMAN|Peptide_18_Editpos:NA_var:1	MULTI-MSMS	Pin_bRPLC_15_Fusion	52	In solution digestion 1000 microgram fraction	888.408	2	888.408	1774.8
PXD004332	https://www.ebi.ac.uk/pride/archive/projects/PXD004332	Brain	1	-1	1mod_per_peptide_plus	mzspec:PXD004332:Pin_bRPLC_15_Fusion:scan:14582:AMGIMNSFVNDIFER/3	https://www.ebi.ac.uk/pride/archive/usi?usi=mzspec:PXD004332:Pin_bRPLC_15_Fusion:scan:14582:AMGIMNSFVNDIFER/3	Good	AMGIMNSFVNDIFER	K > R	15	2 Oxidation (M)	_AM(Oxidation (M))GIM(Oxidation (M))NSFVNDIFER_	AM(1)GIM(1)NSFVNDIFER	AM(130)GIM(130)NSFVNDIFER	0	2	0	sp|P58876|H2B1D_HUMAN|Peptide_18_Editpos:NA_var:1;sp|Q8N257|H2B3B_HUMAN|Peptide_18_Editpos:NA_var:1;sp|Q99879|H2B1M_HUMAN|Peptide_17_Editpos:NA_var:1;sp|O60814|H2B1K_HUMAN|Peptide_17_Editpos:NA_var:1;sp|Q8N257|H2B3B_HUMAN|Peptide_17_Editpos:NA_var:1;sp|Q16778|H2B2E_HUMAN|Peptide_17_Editpos:NA_var:1;sp|Q16778|H2B2E_HUMAN|Peptide_17_Editpos:3_var:5;sp|P62807|H2B1C_HUMAN|Peptide_17_Editpos:NA_var:1;…	H2BC5	chr1	149886468	T	T	C	-	H2BC21	ENSG00000184678.11	Q16778	ENSP00000358151.2	ENST00000369155.4	y	58	2	aAg	aGg	Lys	Arg	missense	sp|P58876|H2B1D_HUMAN|Peptide_18_Editpos:NA_var:1;sp|Q16778|H2B2E_HUMAN|Peptide_17_Editpos:14_var:4	sp|P58876|H2B1D_HUMAN|Peptide_18_Editpos:NA_var:1	MULTI-MSMS	Pin_bRPLC_15_Fusion	52	In solution digestion 1000 microgram fraction	592.608	3	592.608	1774.8
PXD004332	https://www.ebi.ac.uk/pride/archive/projects/PXD004332	Brain	1	-1	1mod_per_peptide_plus	mzspec:PXD004332:Pin_bRPLC_17_Fusion:scan:12465:AMGIMNSFVNDIFER/2	https://www.ebi.ac.uk/pride/archive/usi?usi=mzspec:PXD004332:Pin_bRPLC_17_Fusion:scan:12465:AMGIMNSFVNDIFER/2	Ok	AMGIMNSFVNDIFER	K > R	15	2 Oxidation (M)	_AM(Oxidation (M))GIM(Oxidation (M))NSFVNDIFER_	AM(1)GIM(1)NSFVNDIFER	AM(260)GIM(260)NSFVNDIFER	0	2	0	sp|P58876|H2B1D_HUMAN|Peptide_18_Editpos:NA_var:1;sp|Q8N257|H2B3B_HUMAN|Peptide_18_Editpos:NA_var:1;sp|Q99879|H2B1M_HUMAN|Peptide_17_Editpos:NA_var:1;sp|O60814|H2B1K_HUMAN|Peptide_17_Editpos:NA_var:1;sp|Q8N257|H2B3B_HUMAN|Peptide_17_Editpos:NA_var:1;sp|Q16778|H2B2E_HUMAN|Peptide_17_Editpos:NA_var:1;sp|Q16778|H2B2E_HUMAN|Peptide_17_Editpos:3_var:5;sp|P62807|H2B1C_HUMAN|Peptide_17_Editpos:NA_var:1;…	H2BC5	chr1	149886468	T	T	C	-	H2BC21	ENSG00000184678.11	Q16778	ENSP00000358151.2	ENST00000369155.4	y	58	2	aAg	aGg	Lys	Arg	missense	sp|P58876|H2B1D_HUMAN|Peptide_18_Editpos:NA_var:1;sp|Q16778|H2B2E_HUMAN|Peptide_17_Editpos:14_var:4	sp|P58876|H2B1D_HUMAN|Peptide_18_Editpos:NA_var:1	MULTI-MSMS	Pin_bRPLC_17_Fusion	54	In solution digestion 1000 microgram fraction	888.408	2	888.408	1774.8
PXD004332	https://www.ebi.ac.uk/pride/archive/projects/PXD004332	Brain	1	-1	1mod_per_peptide_plus	mzspec:PXD004332:Pin_bRPLC_19_Fusion:scan:11705:AMGIMNSFVNDIFER/2	https://www.ebi.ac.uk/pride/archive/usi?usi=mzspec:PXD004332:Pin_bRPLC_19_Fusion:scan:11705:AMGIMNSFVNDIFER/2	Ok	AMGIMNSFVNDIFER	K > R	15	2 Oxidation (M)	_AM(Oxidation (M))GIM(Oxidation (M))NSFVNDIFER_	AM(1)GIM(1)NSFVNDIFER	AM(200)GIM(200)NSFVNDIFER	0	2	0	sp|P58876|H2B1D_HUMAN|Peptide_18_Editpos:NA_var:1;sp|Q8N257|H2B3B_HUMAN|Peptide_18_Editpos:NA_var:1;sp|Q99879|H2B1M_HUMAN|Peptide_17_Editpos:NA_var:1;sp|O60814|H2B1K_HUMAN|Peptide_17_Editpos:NA_var:1;sp|Q8N257|H2B3B_HUMAN|Peptide_17_Editpos:NA_var:1;sp|Q16778|H2B2E_HUMAN|Peptide_17_Editpos:NA_var:1;sp|Q16778|H2B2E_HUMAN|Peptide_17_Editpos:3_var:5;sp|P62807|H2B1C_HUMAN|Peptide_17_Editpos:NA_var:1;…	H2BC5	chr1	149886468	T	T	C	-	H2BC21	ENSG00000184678.11	Q16778	ENSP00000358151.2	ENST00000369155.4	y	58	2	aAg	aGg	Lys	Arg	missense	sp|P58876|H2B1D_HUMAN|Peptide_18_Editpos:NA_var:1;sp|Q16778|H2B2E_HUMAN|Peptide_17_Editpos:14_var:4	sp|P58876|H2B1D_HUMAN|Peptide_18_Editpos:NA_var:1	MULTI-MSMS	Pin_bRPLC_19_Fusion	56	In solution digestion 1000 microgram fraction	888.408	2	888.408	1774.8
PXD004332	https://www.ebi.ac.uk/pride/archive/projects/PXD004332	Brain	1	-1	1mod_per_peptide_plus	mzspec:PXD004332:Pin_bRPLC_21_Fusion:scan:10307:AMGIMNSFVNDIFER/2	https://www.ebi.ac.uk/pride/archive/usi?usi=mzspec:PXD004332:Pin_bRPLC_21_Fusion:scan:10307:AMGIMNSFVNDIFER/2	Ok	AMGIMNSFVNDIFER	K > R	15	2 Oxidation (M)	_AM(Oxidation (M))GIM(Oxidation (M))NSFVNDIFER_	AM(1)GIM(1)NSFVNDIFER	AM(180)GIM(180)NSFVNDIFER	0	2	0	sp|P58876|H2B1D_HUMAN|Peptide_18_Editpos:NA_var:1;sp|Q8N257|H2B3B_HUMAN|Peptide_18_Editpos:NA_var:1;sp|Q99879|H2B1M_HUMAN|Peptide_17_Editpos:NA_var:1;sp|O60814|H2B1K_HUMAN|Peptide_17_Editpos:NA_var:1;sp|Q8N257|H2B3B_HUMAN|Peptide_17_Editpos:NA_var:1;sp|Q16778|H2B2E_HUMAN|Peptide_17_Editpos:NA_var:1;sp|Q16778|H2B2E_HUMAN|Peptide_17_Editpos:3_var:5;sp|P62807|H2B1C_HUMAN|Peptide_17_Editpos:NA_var:1;…	H2BC5	chr1	149886468	T	T	C	-	H2BC21	ENSG00000184678.11	Q16778	ENSP00000358151.2	ENST00000369155.4	y	58	2	aAg	aGg	Lys	Arg	missense	sp|P58876|H2B1D_HUMAN|Peptide_18_Editpos:NA_var:1;sp|Q16778|H2B2E_HUMAN|Peptide_17_Editpos:14_var:4	sp|P58876|H2B1D_HUMAN|Peptide_18_Editpos:NA_var:1	MULTI-MSMS	Pin_bRPLC_21_Fusion	58	In solution digestion 1000 microgram fraction	888.911	2	888.408	1774.8
PXD004332	https://www.ebi.ac.uk/pride/archive/projects/PXD004332	Brain	1	-1	1mod_per_peptide_plus	mzspec:PXD004332:Pin_bRPLC_24_Fusion:scan:12842:AMGIMNSFVNDIFER/3	https://www.ebi.ac.uk/pride/archive/usi?usi=mzspec:PXD004332:Pin_bRPLC_24_Fusion:scan:12842:AMGIMNSFVNDIFER/3	Good	AMGIMNSFVNDIFER	K > R	15	2 Oxidation (M)	_AM(Oxidation (M))GIM(Oxidation (M))NSFVNDIFER_	AM(1)GIM(1)NSFVNDIFER	AM(79)GIM(79)NSFVNDIFER	0	2	0	sp|P58876|H2B1D_HUMAN|Peptide_18_Editpos:NA_var:1;sp|Q8N257|H2B3B_HUMAN|Peptide_18_Editpos:NA_var:1;sp|Q99879|H2B1M_HUMAN|Peptide_17_Editpos:NA_var:1;sp|O60814|H2B1K_HUMAN|Peptide_17_Editpos:NA_var:1;sp|Q8N257|H2B3B_HUMAN|Peptide_17_Editpos:NA_var:1;sp|Q16778|H2B2E_HUMAN|Peptide_17_Editpos:NA_var:1;sp|Q16778|H2B2E_HUMAN|Peptide_17_Editpos:3_var:5;sp|P62807|H2B1C_HUMAN|Peptide_17_Editpos:NA_var:1;…	H2BC5	chr1	149886468	T	T	C	-	H2BC21	ENSG00000184678.11	Q16778	ENSP00000358151.2	ENST00000369155.4	y	58	2	aAg	aGg	Lys	Arg	missense	sp|P58876|H2B1D_HUMAN|Peptide_18_Editpos:NA_var:1;sp|Q16778|H2B2E_HUMAN|Peptide_17_Editpos:14_var:4	sp|P58876|H2B1D_HUMAN|Peptide_18_Editpos:NA_var:1	MULTI-SECPEP	Pin_bRPLC_24_Fusion	61	In solution digestion 1000 microgram fraction	592.958	3	592.608	1774.8
PXD004332	https://www.ebi.ac.uk/pride/archive/projects/PXD004332	Brain	1	-1	1mod_per_peptide_plus	mzspec:PXD004332:Pineal_gland_bRPLC_Velos_01:scan:5930:AMGIMNSFVNDIFER/2	https://www.ebi.ac.uk/pride/archive/usi?usi=mzspec:PXD004332:Pineal_gland_bRPLC_Velos_01:scan:5930:AMGIMNSFVNDIFER/2	Ok	AMGIMNSFVNDIFER	K > R	15	2 Oxidation (M)	_AM(Oxidation (M))GIM(Oxidation (M))NSFVNDIFER_	AM(1)GIM(1)NSFVNDIFER	AM(100)GIM(100)NSFVNDIFER	0	2	0	sp|P58876|H2B1D_HUMAN|Peptide_18_Editpos:NA_var:1;sp|Q8N257|H2B3B_HUMAN|Peptide_18_Editpos:NA_var:1;sp|Q99879|H2B1M_HUMAN|Peptide_17_Editpos:NA_var:1;sp|O60814|H2B1K_HUMAN|Peptide_17_Editpos:NA_var:1;sp|Q8N257|H2B3B_HUMAN|Peptide_17_Editpos:NA_var:1;sp|Q16778|H2B2E_HUMAN|Peptide_17_Editpos:NA_var:1;sp|Q16778|H2B2E_HUMAN|Peptide_17_Editpos:3_var:5;sp|P62807|H2B1C_HUMAN|Peptide_17_Editpos:NA_var:1;…	H2BC5	chr1	149886468	T	T	C	-	H2BC21	ENSG00000184678.11	Q16778	ENSP00000358151.2	ENST00000369155.4	y	58	2	aAg	aGg	Lys	Arg	missense	sp|P58876|H2B1D_HUMAN|Peptide_18_Editpos:NA_var:1;sp|Q16778|H2B2E_HUMAN|Peptide_17_Editpos:14_var:4	sp|P58876|H2B1D_HUMAN|Peptide_18_Editpos:NA_var:1	MULTI-MSMS	Pineal_gland_bRPLC_Velos_01	26	In solution digestion 400 microgram fraction	888.408	2	888.408	1774.8
PXD004332	https://www.ebi.ac.uk/pride/archive/projects/PXD004332	Brain	1	-1	1mod_per_peptide_plus	mzspec:PXD004332:Pineal_gland_bRPLC_Velos_01:scan:5983:AMGIMNSFVNDIFER/2	https://www.ebi.ac.uk/pride/archive/usi?usi=mzspec:PXD004332:Pineal_gland_bRPLC_Velos_01:scan:5983:AMGIMNSFVNDIFER/2	Ok	AMGIMNSFVNDIFER	K > R	15	2 Oxidation (M)	_AM(Oxidation (M))GIM(Oxidation (M))NSFVNDIFER_	AM(1)GIM(1)NSFVNDIFER	AM(130)GIM(130)NSFVNDIFER	0	2	0	sp|P58876|H2B1D_HUMAN|Peptide_18_Editpos:NA_var:1;sp|Q8N257|H2B3B_HUMAN|Peptide_18_Editpos:NA_var:1;sp|Q99879|H2B1M_HUMAN|Peptide_17_Editpos:NA_var:1;sp|O60814|H2B1K_HUMAN|Peptide_17_Editpos:NA_var:1;sp|Q8N257|H2B3B_HUMAN|Peptide_17_Editpos:NA_var:1;sp|Q16778|H2B2E_HUMAN|Peptide_17_Editpos:NA_var:1;sp|Q16778|H2B2E_HUMAN|Peptide_17_Editpos:3_var:5;sp|P62807|H2B1C_HUMAN|Peptide_17_Editpos:NA_var:1;…	H2BC5	chr1	149886468	T	T	C	-	H2BC21	ENSG00000184678.11	Q16778	ENSP00000358151.2	ENST00000369155.4	y	58	2	aAg	aGg	Lys	Arg	missense	sp|P58876|H2B1D_HUMAN|Peptide_18_Editpos:NA_var:1;sp|Q16778|H2B2E_HUMAN|Peptide_17_Editpos:14_var:4	sp|P58876|H2B1D_HUMAN|Peptide_18_Editpos:NA_var:1	MULTI-MSMS	Pineal_gland_bRPLC_Velos_01	26	In solution digestion 400 microgram fraction	888.908	2	888.408	1774.8
PXD004332	https://www.ebi.ac.uk/pride/archive/projects/PXD004332	Brain	1	-1	1mod_per_peptide_plus	mzspec:PXD004332:Pineal_gland_bRPLC_Velos_02:scan:6518:AMGIMNSFVNDIFER/2	https://www.ebi.ac.uk/pride/archive/usi?usi=mzspec:PXD004332:Pineal_gland_bRPLC_Velos_02:scan:6518:AMGIMNSFVNDIFER/2	Ok	AMGIMNSFVNDIFER	K > R	15	2 Oxidation (M)	_AM(Oxidation (M))GIM(Oxidation (M))NSFVNDIFER_	AM(1)GIM(1)NSFVNDIFER	AM(180)GIM(180)NSFVNDIFER	0	2	0	sp|P58876|H2B1D_HUMAN|Peptide_18_Editpos:NA_var:1;sp|Q8N257|H2B3B_HUMAN|Peptide_18_Editpos:NA_var:1;sp|Q99879|H2B1M_HUMAN|Peptide_17_Editpos:NA_var:1;sp|O60814|H2B1K_HUMAN|Peptide_17_Editpos:NA_var:1;sp|Q8N257|H2B3B_HUMAN|Peptide_17_Editpos:NA_var:1;sp|Q16778|H2B2E_HUMAN|Peptide_17_Editpos:NA_var:1;sp|Q16778|H2B2E_HUMAN|Peptide_17_Editpos:3_var:5;sp|P62807|H2B1C_HUMAN|Peptide_17_Editpos:NA_var:1;…	H2BC5	chr1	149886468	T	T	C	-	H2BC21	ENSG00000184678.11	Q16778	ENSP00000358151.2	ENST00000369155.4	y	58	2	aAg	aGg	Lys	Arg	missense	sp|P58876|H2B1D_HUMAN|Peptide_18_Editpos:NA_var:1;sp|Q16778|H2B2E_HUMAN|Peptide_17_Editpos:14_var:4	sp|P58876|H2B1D_HUMAN|Peptide_18_Editpos:NA_var:1	MULTI-MSMS	Pineal_gland_bRPLC_Velos_02	27	In solution digestion 400 microgram fraction	888.409	2	888.408	1774.8
PXD004332	https://www.ebi.ac.uk/pride/archive/projects/PXD004332	Brain	1	-1	1mod_per_peptide_plus	mzspec:PXD004332:Pineal_gland_bRPLC_Velos_03:scan:6164:AMGIMNSFVNDIFER/2	https://www.ebi.ac.uk/pride/archive/usi?usi=mzspec:PXD004332:Pineal_gland_bRPLC_Velos_03:scan:6164:AMGIMNSFVNDIFER/2	Ok	AMGIMNSFVNDIFER	K > R	15	2 Oxidation (M)	_AM(Oxidation (M))GIM(Oxidation (M))NSFVNDIFER_	AM(1)GIM(1)NSFVNDIFER	AM(190)GIM(190)NSFVNDIFER	0	2	0	sp|P58876|H2B1D_HUMAN|Peptide_18_Editpos:NA_var:1;sp|Q8N257|H2B3B_HUMAN|Peptide_18_Editpos:NA_var:1;sp|Q99879|H2B1M_HUMAN|Peptide_17_Editpos:NA_var:1;sp|O60814|H2B1K_HUMAN|Peptide_17_Editpos:NA_var:1;sp|Q8N257|H2B3B_HUMAN|Peptide_17_Editpos:NA_var:1;sp|Q16778|H2B2E_HUMAN|Peptide_17_Editpos:NA_var:1;sp|Q16778|H2B2E_HUMAN|Peptide_17_Editpos:3_var:5;sp|P62807|H2B1C_HUMAN|Peptide_17_Editpos:NA_var:1;…	H2BC5	chr1	149886468	T	T	C	-	H2BC21	ENSG00000184678.11	Q16778	ENSP00000358151.2	ENST00000369155.4	y	58	2	aAg	aGg	Lys	Arg	missense	sp|P58876|H2B1D_HUMAN|Peptide_18_Editpos:NA_var:1;sp|Q16778|H2B2E_HUMAN|Peptide_17_Editpos:14_var:4	sp|P58876|H2B1D_HUMAN|Peptide_18_Editpos:NA_var:1	MULTI-MSMS	Pineal_gland_bRPLC_Velos_03	28	In solution digestion 400 microgram fraction	888.408	2	888.408	1774.8
PXD004332	https://www.ebi.ac.uk/pride/archive/projects/PXD004332	Brain	1	-1	1mod_per_peptide_plus	mzspec:PXD004332:Pineal_gland_bRPLC_Velos_08:scan:6442:AMGIMNSFVNDIFER/2	https://www.ebi.ac.uk/pride/archive/usi?usi=mzspec:PXD004332:Pineal_gland_bRPLC_Velos_08:scan:6442:AMGIMNSFVNDIFER/2	Ok	AMGIMNSFVNDIFER	K > R	15	2 Oxidation (M)	_AM(Oxidation (M))GIM(Oxidation (M))NSFVNDIFER_	AM(1)GIM(1)NSFVNDIFER	AM(160)GIM(160)NSFVNDIFER	0	2	0	sp|P58876|H2B1D_HUMAN|Peptide_18_Editpos:NA_var:1;sp|Q8N257|H2B3B_HUMAN|Peptide_18_Editpos:NA_var:1;sp|Q99879|H2B1M_HUMAN|Peptide_17_Editpos:NA_var:1;sp|O60814|H2B1K_HUMAN|Peptide_17_Editpos:NA_var:1;sp|Q8N257|H2B3B_HUMAN|Peptide_17_Editpos:NA_var:1;sp|Q16778|H2B2E_HUMAN|Peptide_17_Editpos:NA_var:1;sp|Q16778|H2B2E_HUMAN|Peptide_17_Editpos:3_var:5;sp|P62807|H2B1C_HUMAN|Peptide_17_Editpos:NA_var:1;…	H2BC5	chr1	149886468	T	T	C	-	H2BC21	ENSG00000184678.11	Q16778	ENSP00000358151.2	ENST00000369155.4	y	58	2	aAg	aGg	Lys	Arg	missense	sp|P58876|H2B1D_HUMAN|Peptide_18_Editpos:NA_var:1;sp|Q16778|H2B2E_HUMAN|Peptide_17_Editpos:14_var:4	sp|P58876|H2B1D_HUMAN|Peptide_18_Editpos:NA_var:1	MULTI-MSMS	Pineal_gland_bRPLC_Velos_08	33	In solution digestion 400 microgram fraction	888.409	2	888.408	1774.8
PXD004332	https://www.ebi.ac.uk/pride/archive/projects/PXD004332	Brain	1	-1	1mod_per_peptide_plus	mzspec:PXD004332:PG_Ingel_25:scan:12685:AMGIMNSFVNDIFER/3	https://www.ebi.ac.uk/pride/archive/usi?usi=mzspec:PXD004332:PG_Ingel_25:scan:12685:AMGIMNSFVNDIFER/3	Good	AMGIMNSFVNDIFER	K > R	15	Acetyl (Protein N-term),2 Oxidation (M)	_(Acetyl (Protein N-term))AM(Oxidation (M))GIM(Oxidation (M))NSFVNDIFER_	AM(1)GIM(1)NSFVNDIFER	AM(82)GIM(82)NSFVNDIFER	1	2	0	sp|P58876|H2B1D_HUMAN|Peptide_18_Editpos:NA_var:1;sp|Q8N257|H2B3B_HUMAN|Peptide_18_Editpos:NA_var:1;sp|Q99879|H2B1M_HUMAN|Peptide_17_Editpos:NA_var:1;sp|O60814|H2B1K_HUMAN|Peptide_17_Editpos:NA_var:1;sp|Q8N257|H2B3B_HUMAN|Peptide_17_Editpos:NA_var:1;sp|Q16778|H2B2E_HUMAN|Peptide_17_Editpos:NA_var:1;sp|Q16778|H2B2E_HUMAN|Peptide_17_Editpos:3_var:5;sp|P62807|H2B1C_HUMAN|Peptide_17_Editpos:NA_var:1;…	H2BC5	chr1	149886468	T	T	C	-	H2BC21	ENSG00000184678.11	Q16778	ENSP00000358151.2	ENST00000369155.4	y	58	2	aAg	aGg	Lys	Arg	missense	sp|P58876|H2B1D_HUMAN|Peptide_18_Editpos:NA_var:1;sp|Q16778|H2B2E_HUMAN|Peptide_17_Editpos:14_var:4	sp|P58876|H2B1D_HUMAN|Peptide_18_Editpos:NA_var:1	MULTI-MSMS	PG_Ingel_25	25	In gel digestion	606.947	3	606.611	1816.81
PXD004332	https://www.ebi.ac.uk/pride/archive/projects/PXD004332	Brain	1	-1	1mod_per_peptide_plus	mzspec:PXD004332:PG_Ingel_25:scan:17158:AMGIMNSFVNDIFER/3	https://www.ebi.ac.uk/pride/archive/usi?usi=mzspec:PXD004332:PG_Ingel_25:scan:17158:AMGIMNSFVNDIFER/3	Good	AMGIMNSFVNDIFER	K > R	15	Oxidation (M)	_AMGIM(Oxidation (M))NSFVNDIFER_	AM(0.001)GIM(0.999)NSFVNDIFER	AM(-31)GIM(31)NSFVNDIFER	0	1	0	sp|P58876|H2B1D_HUMAN|Peptide_18_Editpos:NA_var:1;sp|Q8N257|H2B3B_HUMAN|Peptide_18_Editpos:NA_var:1;sp|Q99879|H2B1M_HUMAN|Peptide_17_Editpos:NA_var:1;sp|O60814|H2B1K_HUMAN|Peptide_17_Editpos:NA_var:1;sp|Q8N257|H2B3B_HUMAN|Peptide_17_Editpos:NA_var:1;sp|Q16778|H2B2E_HUMAN|Peptide_17_Editpos:NA_var:1;sp|Q16778|H2B2E_HUMAN|Peptide_17_Editpos:3_var:5;sp|P62807|H2B1C_HUMAN|Peptide_17_Editpos:NA_var:1;…	H2BC5	chr1	149886468	T	T	C	-	H2BC21	ENSG00000184678.11	Q16778	ENSP00000358151.2	ENST00000369155.4	y	58	2	aAg	aGg	Lys	Arg	missense	sp|P58876|H2B1D_HUMAN|Peptide_18_Editpos:NA_var:1;sp|Q16778|H2B2E_HUMAN|Peptide_17_Editpos:14_var:4	sp|P58876|H2B1D_HUMAN|Peptide_18_Editpos:NA_var:1	MULTI-MSMS	PG_Ingel_25	25	In gel digestion	587.61	3	587.276	1758.81
PXD004332	https://www.ebi.ac.uk/pride/archive/projects/PXD004332	Brain	1	-1	1mod_per_peptide_plus	mzspec:PXD004332:PG_Ingel_25:scan:19203:AMGIMNSFVNDIFER/3	https://www.ebi.ac.uk/pride/archive/usi?usi=mzspec:PXD004332:PG_Ingel_25:scan:19203:AMGIMNSFVNDIFER/3	Good	AMGIMNSFVNDIFER	K > R	15	Oxidation (M)	_AM(Oxidation (M))GIMNSFVNDIFER_	AM(0.999)GIM(0.001)NSFVNDIFER	AM(29)GIM(-29)NSFVNDIFER	0	1	0	sp|P58876|H2B1D_HUMAN|Peptide_18_Editpos:NA_var:1;sp|Q8N257|H2B3B_HUMAN|Peptide_18_Editpos:NA_var:1;sp|Q99879|H2B1M_HUMAN|Peptide_17_Editpos:NA_var:1;sp|O60814|H2B1K_HUMAN|Peptide_17_Editpos:NA_var:1;sp|Q8N257|H2B3B_HUMAN|Peptide_17_Editpos:NA_var:1;sp|Q16778|H2B2E_HUMAN|Peptide_17_Editpos:NA_var:1;sp|Q16778|H2B2E_HUMAN|Peptide_17_Editpos:3_var:5;sp|P62807|H2B1C_HUMAN|Peptide_17_Editpos:NA_var:1;…	H2BC5	chr1	149886468	T	T	C	-	H2BC21	ENSG00000184678.11	Q16778	ENSP00000358151.2	ENST00000369155.4	y	58	2	aAg	aGg	Lys	Arg	missense	sp|P58876|H2B1D_HUMAN|Peptide_18_Editpos:NA_var:1;sp|Q16778|H2B2E_HUMAN|Peptide_17_Editpos:14_var:4	sp|P58876|H2B1D_HUMAN|Peptide_18_Editpos:NA_var:1	MULTI-MSMS	PG_Ingel_25	25	In gel digestion	587.276	3	587.276	1758.81
PXD004332	https://www.ebi.ac.uk/pride/archive/projects/PXD004332	Brain	1	-1	1mod_per_peptide_plus	mzspec:PXD004332:Pin_bRPLC_8_Fusion:scan:14867:AMGIMNSFVNDIFER/2	https://www.ebi.ac.uk/pride/archive/usi?usi=mzspec:PXD004332:Pin_bRPLC_8_Fusion:scan:14867:AMGIMNSFVNDIFER/2	Ok	AMGIMNSFVNDIFER	K > R	15	Oxidation (M)	_AM(Oxidation (M))GIMNSFVNDIFER_	AM(1)GIMNSFVNDIFER	AM(100)GIM(-100)NSFVNDIFER	0	1	0	sp|P58876|H2B1D_HUMAN|Peptide_18_Editpos:NA_var:1;sp|Q8N257|H2B3B_HUMAN|Peptide_18_Editpos:NA_var:1;sp|Q99879|H2B1M_HUMAN|Peptide_17_Editpos:NA_var:1;sp|O60814|H2B1K_HUMAN|Peptide_17_Editpos:NA_var:1;sp|Q8N257|H2B3B_HUMAN|Peptide_17_Editpos:NA_var:1;sp|Q16778|H2B2E_HUMAN|Peptide_17_Editpos:NA_var:1;sp|Q16778|H2B2E_HUMAN|Peptide_17_Editpos:3_var:5;sp|P62807|H2B1C_HUMAN|Peptide_17_Editpos:NA_var:1;…	H2BC5	chr1	149886468	T	T	C	-	H2BC21	ENSG00000184678.11	Q16778	ENSP00000358151.2	ENST00000369155.4	y	58	2	aAg	aGg	Lys	Arg	missense	sp|P58876|H2B1D_HUMAN|Peptide_18_Editpos:NA_var:1;sp|Q16778|H2B2E_HUMAN|Peptide_17_Editpos:14_var:4	sp|P58876|H2B1D_HUMAN|Peptide_18_Editpos:NA_var:1	MULTI-MSMS	Pin_bRPLC_8_Fusion	45	In solution digestion 1000 microgram fraction	880.912	2	880.411	1758.81
PXD004332	https://www.ebi.ac.uk/pride/archive/projects/PXD004332	Brain	1	-1	1mod_per_peptide_plus	mzspec:PXD004332:Pin_bRPLC_8_Fusion:scan:14999:AMGIMNSFVNDIFER/2	https://www.ebi.ac.uk/pride/archive/usi?usi=mzspec:PXD004332:Pin_bRPLC_8_Fusion:scan:14999:AMGIMNSFVNDIFER/2	Ok	AMGIMNSFVNDIFER	K > R	15	Oxidation (M)	_AM(Oxidation (M))GIMNSFVNDIFER_	AM(1)GIMNSFVNDIFER	AM(120)GIM(-120)NSFVNDIFER	0	1	0	sp|P58876|H2B1D_HUMAN|Peptide_18_Editpos:NA_var:1;sp|Q8N257|H2B3B_HUMAN|Peptide_18_Editpos:NA_var:1;sp|Q99879|H2B1M_HUMAN|Peptide_17_Editpos:NA_var:1;sp|O60814|H2B1K_HUMAN|Peptide_17_Editpos:NA_var:1;sp|Q8N257|H2B3B_HUMAN|Peptide_17_Editpos:NA_var:1;sp|Q16778|H2B2E_HUMAN|Peptide_17_Editpos:NA_var:1;sp|Q16778|H2B2E_HUMAN|Peptide_17_Editpos:3_var:5;sp|P62807|H2B1C_HUMAN|Peptide_17_Editpos:NA_var:1;…	H2BC5	chr1	149886468	T	T	C	-	H2BC21	ENSG00000184678.11	Q16778	ENSP00000358151.2	ENST00000369155.4	y	58	2	aAg	aGg	Lys	Arg	missense	sp|P58876|H2B1D_HUMAN|Peptide_18_Editpos:NA_var:1;sp|Q16778|H2B2E_HUMAN|Peptide_17_Editpos:14_var:4	sp|P58876|H2B1D_HUMAN|Peptide_18_Editpos:NA_var:1	MSMS	Pin_bRPLC_8_Fusion	45	In solution digestion 1000 microgram fraction	880.397	2	880.411	1758.81
PXD004332	https://www.ebi.ac.uk/pride/archive/projects/PXD004332	Brain	1	-1	1mod_per_peptide_plus	mzspec:PXD004332:Pin_bRPLC_11_Fusion:scan:15856:AMGIMNSFVNDIFER/2	https://www.ebi.ac.uk/pride/archive/usi?usi=mzspec:PXD004332:Pin_bRPLC_11_Fusion:scan:15856:AMGIMNSFVNDIFER/2	Ok	AMGIMNSFVNDIFER	K > R	15	Oxidation (M)	_AM(Oxidation (M))GIMNSFVNDIFER_	AM(1)GIMNSFVNDIFER	AM(91)GIM(-91)NSFVNDIFER	0	1	0	sp|P58876|H2B1D_HUMAN|Peptide_18_Editpos:NA_var:1;sp|Q8N257|H2B3B_HUMAN|Peptide_18_Editpos:NA_var:1;sp|Q99879|H2B1M_HUMAN|Peptide_17_Editpos:NA_var:1;sp|O60814|H2B1K_HUMAN|Peptide_17_Editpos:NA_var:1;sp|Q8N257|H2B3B_HUMAN|Peptide_17_Editpos:NA_var:1;sp|Q16778|H2B2E_HUMAN|Peptide_17_Editpos:NA_var:1;sp|Q16778|H2B2E_HUMAN|Peptide_17_Editpos:3_var:5;sp|P62807|H2B1C_HUMAN|Peptide_17_Editpos:NA_var:1;…	H2BC5	chr1	149886468	T	T	C	-	H2BC21	ENSG00000184678.11	Q16778	ENSP00000358151.2	ENST00000369155.4	y	58	2	aAg	aGg	Lys	Arg	missense	sp|P58876|H2B1D_HUMAN|Peptide_18_Editpos:NA_var:1;sp|Q16778|H2B2E_HUMAN|Peptide_17_Editpos:14_var:4	sp|P58876|H2B1D_HUMAN|Peptide_18_Editpos:NA_var:1	MULTI-MSMS	Pin_bRPLC_11_Fusion	48	In solution digestion 1000 microgram fraction	880.912	2	880.411	1758.81
PXD004332	https://www.ebi.ac.uk/pride/archive/projects/PXD004332	Brain	1	-1	1mod_per_peptide_plus	mzspec:PXD004332:Pin_bRPLC_14_Fusion:scan:14711:AMGIMNSFVNDIFER/2	https://www.ebi.ac.uk/pride/archive/usi?usi=mzspec:PXD004332:Pin_bRPLC_14_Fusion:scan:14711:AMGIMNSFVNDIFER/2	Good	AMGIMNSFVNDIFER	K > R	15	Oxidation (M)	_AMGIM(Oxidation (M))NSFVNDIFER_	AMGIM(1)NSFVNDIFER	AM(-100)GIM(100)NSFVNDIFER	0	1	0	sp|P58876|H2B1D_HUMAN|Peptide_18_Editpos:NA_var:1;sp|Q8N257|H2B3B_HUMAN|Peptide_18_Editpos:NA_var:1;sp|Q99879|H2B1M_HUMAN|Peptide_17_Editpos:NA_var:1;sp|O60814|H2B1K_HUMAN|Peptide_17_Editpos:NA_var:1;sp|Q8N257|H2B3B_HUMAN|Peptide_17_Editpos:NA_var:1;sp|Q16778|H2B2E_HUMAN|Peptide_17_Editpos:NA_var:1;sp|Q16778|H2B2E_HUMAN|Peptide_17_Editpos:3_var:5;sp|P62807|H2B1C_HUMAN|Peptide_17_Editpos:NA_var:1;…	H2BC5	chr1	149886468	T	T	C	-	H2BC21	ENSG00000184678.11	Q16778	ENSP00000358151.2	ENST00000369155.4	y	58	2	aAg	aGg	Lys	Arg	missense	sp|P58876|H2B1D_HUMAN|Peptide_18_Editpos:NA_var:1;sp|Q16778|H2B2E_HUMAN|Peptide_17_Editpos:14_var:4	sp|P58876|H2B1D_HUMAN|Peptide_18_Editpos:NA_var:1	MULTI-MSMS	Pin_bRPLC_14_Fusion	51	In solution digestion 1000 microgram fraction	880.411	2	880.411	1758.81
PXD004332	https://www.ebi.ac.uk/pride/archive/projects/PXD004332	Brain	1	-1	1mod_per_peptide_plus	mzspec:PXD004332:Pin_bRPLC_21_Fusion:scan:12557:AMGIMNSFVNDIFER/2	https://www.ebi.ac.uk/pride/archive/usi?usi=mzspec:PXD004332:Pin_bRPLC_21_Fusion:scan:12557:AMGIMNSFVNDIFER/2	Good	AMGIMNSFVNDIFER	K > R	15	Oxidation (M)	_AMGIM(Oxidation (M))NSFVNDIFER_	AMGIM(1)NSFVNDIFER	AM(-65)GIM(65)NSFVNDIFER	0	1	0	sp|P58876|H2B1D_HUMAN|Peptide_18_Editpos:NA_var:1;sp|Q8N257|H2B3B_HUMAN|Peptide_18_Editpos:NA_var:1;sp|Q99879|H2B1M_HUMAN|Peptide_17_Editpos:NA_var:1;sp|O60814|H2B1K_HUMAN|Peptide_17_Editpos:NA_var:1;sp|Q8N257|H2B3B_HUMAN|Peptide_17_Editpos:NA_var:1;sp|Q16778|H2B2E_HUMAN|Peptide_17_Editpos:NA_var:1;sp|Q16778|H2B2E_HUMAN|Peptide_17_Editpos:3_var:5;sp|P62807|H2B1C_HUMAN|Peptide_17_Editpos:NA_var:1;…	H2BC5	chr1	149886468	T	T	C	-	H2BC21	ENSG00000184678.11	Q16778	ENSP00000358151.2	ENST00000369155.4	y	58	2	aAg	aGg	Lys	Arg	missense	sp|P58876|H2B1D_HUMAN|Peptide_18_Editpos:NA_var:1;sp|Q16778|H2B2E_HUMAN|Peptide_17_Editpos:14_var:4	sp|P58876|H2B1D_HUMAN|Peptide_18_Editpos:NA_var:1	MSMS	Pin_bRPLC_21_Fusion	58	In solution digestion 1000 microgram fraction	880.411	2	880.411	1758.81
PXD004332	https://www.ebi.ac.uk/pride/archive/projects/PXD004332	Brain	1	-1	1mod_per_peptide_plus	mzspec:PXD004332:Pin_bRPLC_23_Fusion:scan:12632:AMGIMNSFVNDIFER/2	https://www.ebi.ac.uk/pride/archive/usi?usi=mzspec:PXD004332:Pin_bRPLC_23_Fusion:scan:12632:AMGIMNSFVNDIFER/2	Good	AMGIMNSFVNDIFER	K > R	15	Oxidation (M)	_AMGIM(Oxidation (M))NSFVNDIFER_	AMGIM(1)NSFVNDIFER	AM(-59)GIM(59)NSFVNDIFER	0	1	0	sp|P58876|H2B1D_HUMAN|Peptide_18_Editpos:NA_var:1;sp|Q8N257|H2B3B_HUMAN|Peptide_18_Editpos:NA_var:1;sp|Q99879|H2B1M_HUMAN|Peptide_17_Editpos:NA_var:1;sp|O60814|H2B1K_HUMAN|Peptide_17_Editpos:NA_var:1;sp|Q8N257|H2B3B_HUMAN|Peptide_17_Editpos:NA_var:1;sp|Q16778|H2B2E_HUMAN|Peptide_17_Editpos:NA_var:1;sp|Q16778|H2B2E_HUMAN|Peptide_17_Editpos:3_var:5;sp|P62807|H2B1C_HUMAN|Peptide_17_Editpos:NA_var:1;…	H2BC5	chr1	149886468	T	T	C	-	H2BC21	ENSG00000184678.11	Q16778	ENSP00000358151.2	ENST00000369155.4	y	58	2	aAg	aGg	Lys	Arg	missense	sp|P58876|H2B1D_HUMAN|Peptide_18_Editpos:NA_var:1;sp|Q16778|H2B2E_HUMAN|Peptide_17_Editpos:14_var:4	sp|P58876|H2B1D_HUMAN|Peptide_18_Editpos:NA_var:1	MULTI-MSMS	Pin_bRPLC_23_Fusion	60	In solution digestion 1000 microgram fraction	880.916	2	880.411	1758.81
PXD004332	https://www.ebi.ac.uk/pride/archive/projects/PXD004332	Brain	1	-1	1mod_per_peptide_plus	mzspec:PXD004332:Pineal_gland_bRPLC_Velos_02:scan:7349:AMGIMNSFVNDIFER/2	https://www.ebi.ac.uk/pride/archive/usi?usi=mzspec:PXD004332:Pineal_gland_bRPLC_Velos_02:scan:7349:AMGIMNSFVNDIFER/2	Good	AMGIMNSFVNDIFER	K > R	15	Oxidation (M)	_AMGIM(Oxidation (M))NSFVNDIFER_	AM(0.002)GIM(0.998)NSFVNDIFER	AM(-27)GIM(27)NSFVNDIFER	0	1	0	sp|P58876|H2B1D_HUMAN|Peptide_18_Editpos:NA_var:1;sp|Q8N257|H2B3B_HUMAN|Peptide_18_Editpos:NA_var:1;sp|Q99879|H2B1M_HUMAN|Peptide_17_Editpos:NA_var:1;sp|O60814|H2B1K_HUMAN|Peptide_17_Editpos:NA_var:1;sp|Q8N257|H2B3B_HUMAN|Peptide_17_Editpos:NA_var:1;sp|Q16778|H2B2E_HUMAN|Peptide_17_Editpos:NA_var:1;sp|Q16778|H2B2E_HUMAN|Peptide_17_Editpos:3_var:5;sp|P62807|H2B1C_HUMAN|Peptide_17_Editpos:NA_var:1;…	H2BC5	chr1	149886468	T	T	C	-	H2BC21	ENSG00000184678.11	Q16778	ENSP00000358151.2	ENST00000369155.4	y	58	2	aAg	aGg	Lys	Arg	missense	sp|P58876|H2B1D_HUMAN|Peptide_18_Editpos:NA_var:1;sp|Q16778|H2B2E_HUMAN|Peptide_17_Editpos:14_var:4	sp|P58876|H2B1D_HUMAN|Peptide_18_Editpos:NA_var:1	MULTI-MSMS	Pineal_gland_bRPLC_Velos_02	27	In solution digestion 400 microgram fraction	880.408	2	880.411	1758.81
PXD004332	https://www.ebi.ac.uk/pride/archive/projects/PXD004332	Brain	1	-1	1mod_per_peptide_plus	mzspec:PXD004332:Pineal_gland_bRPLC_Velos_03:scan:6845:AMGIMNSFVNDIFER/2	https://www.ebi.ac.uk/pride/archive/usi?usi=mzspec:PXD004332:Pineal_gland_bRPLC_Velos_03:scan:6845:AMGIMNSFVNDIFER/2	Good	AMGIMNSFVNDIFER	K > R	15	Oxidation (M)	_AMGIM(Oxidation (M))NSFVNDIFER_	AMGIM(1)NSFVNDIFER	AM(-44)GIM(44)NSFVNDIFER	0	1	0	sp|P58876|H2B1D_HUMAN|Peptide_18_Editpos:NA_var:1;sp|Q8N257|H2B3B_HUMAN|Peptide_18_Editpos:NA_var:1;sp|Q99879|H2B1M_HUMAN|Peptide_17_Editpos:NA_var:1;sp|O60814|H2B1K_HUMAN|Peptide_17_Editpos:NA_var:1;sp|Q8N257|H2B3B_HUMAN|Peptide_17_Editpos:NA_var:1;sp|Q16778|H2B2E_HUMAN|Peptide_17_Editpos:NA_var:1;sp|Q16778|H2B2E_HUMAN|Peptide_17_Editpos:3_var:5;sp|P62807|H2B1C_HUMAN|Peptide_17_Editpos:NA_var:1;…	H2BC5	chr1	149886468	T	T	C	-	H2BC21	ENSG00000184678.11	Q16778	ENSP00000358151.2	ENST00000369155.4	y	58	2	aAg	aGg	Lys	Arg	missense	sp|P58876|H2B1D_HUMAN|Peptide_18_Editpos:NA_var:1;sp|Q16778|H2B2E_HUMAN|Peptide_17_Editpos:14_var:4	sp|P58876|H2B1D_HUMAN|Peptide_18_Editpos:NA_var:1	MULTI-MSMS	Pineal_gland_bRPLC_Velos_03	28	In solution digestion 400 microgram fraction	880.913	2	880.411	1758.81
PXD004332	https://www.ebi.ac.uk/pride/archive/projects/PXD004332	Brain	1	-1	1mod_per_peptide_plus	mzspec:PXD004332:Pineal_gland_bRPLC_Velos_03:scan:8204:AMGIMNSFVNDIFER/2	https://www.ebi.ac.uk/pride/archive/usi?usi=mzspec:PXD004332:Pineal_gland_bRPLC_Velos_03:scan:8204:AMGIMNSFVNDIFER/2	Good	AMGIMNSFVNDIFER	K > R	15	Oxidation (M)	_AM(Oxidation (M))GIMNSFVNDIFER_	AM(1)GIMNSFVNDIFER	AM(84)GIM(-84)NSFVNDIFER	0	1	0	sp|P58876|H2B1D_HUMAN|Peptide_18_Editpos:NA_var:1;sp|Q8N257|H2B3B_HUMAN|Peptide_18_Editpos:NA_var:1;sp|Q99879|H2B1M_HUMAN|Peptide_17_Editpos:NA_var:1;sp|O60814|H2B1K_HUMAN|Peptide_17_Editpos:NA_var:1;sp|Q8N257|H2B3B_HUMAN|Peptide_17_Editpos:NA_var:1;sp|Q16778|H2B2E_HUMAN|Peptide_17_Editpos:NA_var:1;sp|Q16778|H2B2E_HUMAN|Peptide_17_Editpos:3_var:5;sp|P62807|H2B1C_HUMAN|Peptide_17_Editpos:NA_var:1;…	H2BC5	chr1	149886468	T	T	C	-	H2BC21	ENSG00000184678.11	Q16778	ENSP00000358151.2	ENST00000369155.4	y	58	2	aAg	aGg	Lys	Arg	missense	sp|P58876|H2B1D_HUMAN|Peptide_18_Editpos:NA_var:1;sp|Q16778|H2B2E_HUMAN|Peptide_17_Editpos:14_var:4	sp|P58876|H2B1D_HUMAN|Peptide_18_Editpos:NA_var:1	MULTI-MSMS	Pineal_gland_bRPLC_Velos_03	28	In solution digestion 400 microgram fraction	880.41	2	880.411	1758.81
PXD004332	https://www.ebi.ac.uk/pride/archive/projects/PXD004332	Brain	1	-1	1mod_per_peptide_plus	mzspec:PXD004332:Pineal_gland_bRPLC_Velos_05:scan:6946:AMGIMNSFVNDIFER/2	https://www.ebi.ac.uk/pride/archive/usi?usi=mzspec:PXD004332:Pineal_gland_bRPLC_Velos_05:scan:6946:AMGIMNSFVNDIFER/2	Ok	AMGIMNSFVNDIFER	K > R	15	Oxidation (M)	_AMGIM(Oxidation (M))NSFVNDIFER_	AMGIM(1)NSFVNDIFER	AM(-40)GIM(40)NSFVNDIFER	0	1	0	sp|P58876|H2B1D_HUMAN|Peptide_18_Editpos:NA_var:1;sp|Q8N257|H2B3B_HUMAN|Peptide_18_Editpos:NA_var:1;sp|Q99879|H2B1M_HUMAN|Peptide_17_Editpos:NA_var:1;sp|O60814|H2B1K_HUMAN|Peptide_17_Editpos:NA_var:1;sp|Q8N257|H2B3B_HUMAN|Peptide_17_Editpos:NA_var:1;sp|Q16778|H2B2E_HUMAN|Peptide_17_Editpos:NA_var:1;sp|Q16778|H2B2E_HUMAN|Peptide_17_Editpos:3_var:5;sp|P62807|H2B1C_HUMAN|Peptide_17_Editpos:NA_var:1;…	H2BC5	chr1	149886468	T	T	C	-	H2BC21	ENSG00000184678.11	Q16778	ENSP00000358151.2	ENST00000369155.4	y	58	2	aAg	aGg	Lys	Arg	missense	sp|P58876|H2B1D_HUMAN|Peptide_18_Editpos:NA_var:1;sp|Q16778|H2B2E_HUMAN|Peptide_17_Editpos:14_var:4	sp|P58876|H2B1D_HUMAN|Peptide_18_Editpos:NA_var:1	MULTI-MSMS	Pineal_gland_bRPLC_Velos_05	30	In solution digestion 400 microgram fraction	880.413	2	880.411	1758.81
PXD004332	https://www.ebi.ac.uk/pride/archive/projects/PXD004332	Brain	1	-1	1mod_per_peptide_plus	mzspec:PXD004332:Pineal_gland_bRPLC_Velos_06:scan:9206:AMGIMNSFVNDIFER/2	https://www.ebi.ac.uk/pride/archive/usi?usi=mzspec:PXD004332:Pineal_gland_bRPLC_Velos_06:scan:9206:AMGIMNSFVNDIFER/2	Ok	AMGIMNSFVNDIFER	K > R	15	Oxidation (M)	_AMGIM(Oxidation (M))NSFVNDIFER_	AMGIM(1)NSFVNDIFER	AM(-37)GIM(37)NSFVNDIFER	0	1	0	sp|P58876|H2B1D_HUMAN|Peptide_18_Editpos:NA_var:1;sp|Q8N257|H2B3B_HUMAN|Peptide_18_Editpos:NA_var:1;sp|Q99879|H2B1M_HUMAN|Peptide_17_Editpos:NA_var:1;sp|O60814|H2B1K_HUMAN|Peptide_17_Editpos:NA_var:1;sp|Q8N257|H2B3B_HUMAN|Peptide_17_Editpos:NA_var:1;sp|Q16778|H2B2E_HUMAN|Peptide_17_Editpos:NA_var:1;sp|Q16778|H2B2E_HUMAN|Peptide_17_Editpos:3_var:5;sp|P62807|H2B1C_HUMAN|Peptide_17_Editpos:NA_var:1;…	H2BC5	chr1	149886468	T	T	C	-	H2BC21	ENSG00000184678.11	Q16778	ENSP00000358151.2	ENST00000369155.4	y	58	2	aAg	aGg	Lys	Arg	missense	sp|P58876|H2B1D_HUMAN|Peptide_18_Editpos:NA_var:1;sp|Q16778|H2B2E_HUMAN|Peptide_17_Editpos:14_var:4	sp|P58876|H2B1D_HUMAN|Peptide_18_Editpos:NA_var:1	MULTI-MSMS	Pineal_gland_bRPLC_Velos_06	31	In solution digestion 400 microgram fraction	880.412	2	880.411	1758.81
PXD004332	https://www.ebi.ac.uk/pride/archive/projects/PXD004332	Brain	1	-1	1mod_per_peptide_plus	mzspec:PXD004332:Pineal_gland_bRPLC_Velos_08:scan:8118:AMGIMNSFVNDIFER/2	https://www.ebi.ac.uk/pride/archive/usi?usi=mzspec:PXD004332:Pineal_gland_bRPLC_Velos_08:scan:8118:AMGIMNSFVNDIFER/2	Good	AMGIMNSFVNDIFER	K > R	15	Oxidation (M)	_AM(Oxidation (M))GIMNSFVNDIFER_	AM(1)GIMNSFVNDIFER	AM(84)GIM(-84)NSFVNDIFER	0	1	0	sp|P58876|H2B1D_HUMAN|Peptide_18_Editpos:NA_var:1;sp|Q8N257|H2B3B_HUMAN|Peptide_18_Editpos:NA_var:1;sp|Q99879|H2B1M_HUMAN|Peptide_17_Editpos:NA_var:1;sp|O60814|H2B1K_HUMAN|Peptide_17_Editpos:NA_var:1;sp|Q8N257|H2B3B_HUMAN|Peptide_17_Editpos:NA_var:1;sp|Q16778|H2B2E_HUMAN|Peptide_17_Editpos:NA_var:1;sp|Q16778|H2B2E_HUMAN|Peptide_17_Editpos:3_var:5;sp|P62807|H2B1C_HUMAN|Peptide_17_Editpos:NA_var:1;…	H2BC5	chr1	149886468	T	T	C	-	H2BC21	ENSG00000184678.11	Q16778	ENSP00000358151.2	ENST00000369155.4	y	58	2	aAg	aGg	Lys	Arg	missense	sp|P58876|H2B1D_HUMAN|Peptide_18_Editpos:NA_var:1;sp|Q16778|H2B2E_HUMAN|Peptide_17_Editpos:14_var:4	sp|P58876|H2B1D_HUMAN|Peptide_18_Editpos:NA_var:1	MULTI-MSMS	Pineal_gland_bRPLC_Velos_08	33	In solution digestion 400 microgram fraction	880.41	2	880.411	1758.81
PXD004332	https://www.ebi.ac.uk/pride/archive/projects/PXD004332	Brain	1	-1	1mod_per_peptide_plus	mzspec:PXD004332:Pin_bRPLC_14_Fusion:scan:18873:AMGIMNSFVNDIFER/2	https://www.ebi.ac.uk/pride/archive/usi?usi=mzspec:PXD004332:Pin_bRPLC_14_Fusion:scan:18873:AMGIMNSFVNDIFER/2	Good	AMGIMNSFVNDIFER	K > R	15	Unmodified	_AMGIMNSFVNDIFER_			0	0	0	sp|P58876|H2B1D_HUMAN|Peptide_18_Editpos:NA_var:1;sp|Q8N257|H2B3B_HUMAN|Peptide_18_Editpos:NA_var:1;sp|Q99879|H2B1M_HUMAN|Peptide_17_Editpos:NA_var:1;sp|O60814|H2B1K_HUMAN|Peptide_17_Editpos:NA_var:1;sp|Q8N257|H2B3B_HUMAN|Peptide_17_Editpos:NA_var:1;sp|Q16778|H2B2E_HUMAN|Peptide_17_Editpos:NA_var:1;sp|Q16778|H2B2E_HUMAN|Peptide_17_Editpos:3_var:5;sp|P62807|H2B1C_HUMAN|Peptide_17_Editpos:NA_var:1;…	H2BC5	chr1	149886468	T	T	C	-	H2BC21	ENSG00000184678.11	Q16778	ENSP00000358151.2	ENST00000369155.4	y	58	2	aAg	aGg	Lys	Arg	missense	sp|P58876|H2B1D_HUMAN|Peptide_18_Editpos:NA_var:1;sp|Q16778|H2B2E_HUMAN|Peptide_17_Editpos:14_var:4	sp|P58876|H2B1D_HUMAN|Peptide_18_Editpos:NA_var:1	MSMS	Pin_bRPLC_14_Fusion	51	In solution digestion 1000 microgram fraction	872.415	2	872.413	1742.81
PXD004332	https://www.ebi.ac.uk/pride/archive/projects/PXD004332	Brain	1	-1	1mod_per_peptide_plus	mzspec:PXD004332:Pin_bRPLC_14_Fusion:scan:19093:AMGIMNSFVNDIFER/2	https://www.ebi.ac.uk/pride/archive/usi?usi=mzspec:PXD004332:Pin_bRPLC_14_Fusion:scan:19093:AMGIMNSFVNDIFER/2	Good	AMGIMNSFVNDIFER	K > R	15	Unmodified	_AMGIMNSFVNDIFER_			0	0	0	sp|P58876|H2B1D_HUMAN|Peptide_18_Editpos:NA_var:1;sp|Q8N257|H2B3B_HUMAN|Peptide_18_Editpos:NA_var:1;sp|Q99879|H2B1M_HUMAN|Peptide_17_Editpos:NA_var:1;sp|O60814|H2B1K_HUMAN|Peptide_17_Editpos:NA_var:1;sp|Q8N257|H2B3B_HUMAN|Peptide_17_Editpos:NA_var:1;sp|Q16778|H2B2E_HUMAN|Peptide_17_Editpos:NA_var:1;sp|Q16778|H2B2E_HUMAN|Peptide_17_Editpos:3_var:5;sp|P62807|H2B1C_HUMAN|Peptide_17_Editpos:NA_var:1;…	H2BC5	chr1	149886468	T	T	C	-	H2BC21	ENSG00000184678.11	Q16778	ENSP00000358151.2	ENST00000369155.4	y	58	2	aAg	aGg	Lys	Arg	missense	sp|P58876|H2B1D_HUMAN|Peptide_18_Editpos:NA_var:1;sp|Q16778|H2B2E_HUMAN|Peptide_17_Editpos:14_var:4	sp|P58876|H2B1D_HUMAN|Peptide_18_Editpos:NA_var:1	MSMS	Pin_bRPLC_14_Fusion	51	In solution digestion 1000 microgram fraction	872.413	2	872.413	1742.81
PXD004332	https://www.ebi.ac.uk/pride/archive/projects/PXD004332	Brain	1	-1	1mod_per_peptide_plus	mzspec:PXD004332:Pineal_gland_bRPLC_Velos_02:scan:9416:AMGIMNSFVNDIFER/2	https://www.ebi.ac.uk/pride/archive/usi?usi=mzspec:PXD004332:Pineal_gland_bRPLC_Velos_02:scan:9416:AMGIMNSFVNDIFER/2	Good	AMGIMNSFVNDIFER	K > R	15	Unmodified	_AMGIMNSFVNDIFER_			0	0	0	sp|P58876|H2B1D_HUMAN|Peptide_18_Editpos:NA_var:1;sp|Q8N257|H2B3B_HUMAN|Peptide_18_Editpos:NA_var:1;sp|Q99879|H2B1M_HUMAN|Peptide_17_Editpos:NA_var:1;sp|O60814|H2B1K_HUMAN|Peptide_17_Editpos:NA_var:1;sp|Q8N257|H2B3B_HUMAN|Peptide_17_Editpos:NA_var:1;sp|Q16778|H2B2E_HUMAN|Peptide_17_Editpos:NA_var:1;sp|Q16778|H2B2E_HUMAN|Peptide_17_Editpos:3_var:5;sp|P62807|H2B1C_HUMAN|Peptide_17_Editpos:NA_var:1;…	H2BC5	chr1	149886468	T	T	C	-	H2BC21	ENSG00000184678.11	Q16778	ENSP00000358151.2	ENST00000369155.4	y	58	2	aAg	aGg	Lys	Arg	missense	sp|P58876|H2B1D_HUMAN|Peptide_18_Editpos:NA_var:1;sp|Q16778|H2B2E_HUMAN|Peptide_17_Editpos:14_var:4	sp|P58876|H2B1D_HUMAN|Peptide_18_Editpos:NA_var:1	MULTI-SECPEP	Pineal_gland_bRPLC_Velos_02	27	In solution digestion 400 microgram fraction	872.413	2	872.413	1742.81
PXD004332	https://www.ebi.ac.uk/pride/archive/projects/PXD004332	Brain	1	-1	1mod_per_peptide_plus	mzspec:PXD004332:Pineal_gland_bRPLC_Velos_03:scan:9023:AMGIMNSFVNDIFER/2	https://www.ebi.ac.uk/pride/archive/usi?usi=mzspec:PXD004332:Pineal_gland_bRPLC_Velos_03:scan:9023:AMGIMNSFVNDIFER/2	Good	AMGIMNSFVNDIFER	K > R	15	Unmodified	_AMGIMNSFVNDIFER_			0	0	0	sp|P58876|H2B1D_HUMAN|Peptide_18_Editpos:NA_var:1;sp|Q8N257|H2B3B_HUMAN|Peptide_18_Editpos:NA_var:1;sp|Q99879|H2B1M_HUMAN|Peptide_17_Editpos:NA_var:1;sp|O60814|H2B1K_HUMAN|Peptide_17_Editpos:NA_var:1;sp|Q8N257|H2B3B_HUMAN|Peptide_17_Editpos:NA_var:1;sp|Q16778|H2B2E_HUMAN|Peptide_17_Editpos:NA_var:1;sp|Q16778|H2B2E_HUMAN|Peptide_17_Editpos:3_var:5;sp|P62807|H2B1C_HUMAN|Peptide_17_Editpos:NA_var:1;…	H2BC5	chr1	149886468	T	T	C	-	H2BC21	ENSG00000184678.11	Q16778	ENSP00000358151.2	ENST00000369155.4	y	58	2	aAg	aGg	Lys	Arg	missense	sp|P58876|H2B1D_HUMAN|Peptide_18_Editpos:NA_var:1;sp|Q16778|H2B2E_HUMAN|Peptide_17_Editpos:14_var:4	sp|P58876|H2B1D_HUMAN|Peptide_18_Editpos:NA_var:1	MULTI-SECPEP	Pineal_gland_bRPLC_Velos_03	28	In solution digestion 400 microgram fraction	872.919	2	872.413	1742.81
PXD004332	https://www.ebi.ac.uk/pride/archive/projects/PXD004332	Brain	1	11	1mod_per_peptide_plus	mzspec:PXD004332:Pin_bRPLC_14_Fusion:scan:21441:QVHPDTGISSRAMGIMNSFVNDIFER/3	https://www.ebi.ac.uk/pride/archive/usi?usi=mzspec:PXD004332:Pin_bRPLC_14_Fusion:scan:21441:QVHPDTGISSRAMGIMNSFVNDIFER/3	Ok	QVHPDTGISSRAMGIMNSFVNDIFER	K > R	26	2 Oxidation (M)	_QVHPDTGISSRAM(Oxidation (M))GIM(Oxidation (M))NSFVNDIFER_	QVHPDTGISSRAM(1)GIM(1)NSFVNDIFER	QVHPDTGISSRAM(75)GIM(75)NSFVNDIFER	0	2	1	sp|Q16778|H2B2E_HUMAN|Peptide_17_Editpos:14_var:4;sp|Q16778|H2B2E_HUMAN|Peptide_18_Editpos:11_var:3	H2BC21	chr1	149886468	T	T	C	-	H2BC21	ENSG00000184678.11	Q16778	ENSP00000358151.2	ENST00000369155.4	y	58	2	aAg	aGg	Lys	Arg	missense	sp|Q16778|H2B2E_HUMAN|Peptide_17_Editpos:14_var:4	sp|Q16778|H2B2E_HUMAN|Peptide_17_Editpos:14_var:4	MULTI-MSMS	Pin_bRPLC_14_Fusion	51	In solution digestion 1000 microgram fraction	985.138	3	985.136	2952.39
[truncated: 42 more columns]
